# Supplementary material for: Proteomic analyses reveal new features of the box H/ACA RNP biogenesis
Source: Nucleic Acids Res. 2023 Mar 3;51(7):3357–74. doi: 10.1093/nar/gkad129 (PMC10123114; doi:10.1093/nar/gkad129)
Supplement: gkad129_Supplemental_Files [file gkad129_supplemental_files.zip]

Archive with 2 entries (2 files):
- supplemental material.pdf
- table S1.xls
